# Supplementary material for: Dynamic action of the Sec machinery during initiation, protein translocation and termination
Source: eLife. 2018 Jun 7;7:e35112. doi: 10.7554/eLife.35112 (PMC6021171; doi:10.7554/eLife.35112)
Supplement: Source code 1. [file elife-35112-code1.zip]

Archive with 8 entries (7 files):
- alexma03.py
- eLife_script.py
- eLife_script_short.py
- imports.py
- tutorial.py
- __pycache__/
- __pycache__/alexma03.cpython-36.pyc
- __pycache__/imports.cpython-36.pyc
