# Supplementary material for: Dynamic action of the Sec machinery during initiation, protein translocation and termination
Source: eLife. 2018 Jun 7;7:e35112. doi: 10.7554/eLife.35112 (PMC6021171; doi:10.7554/eLife.35112)
Supplement: Source code 1. [file elife-35112-code1.zip › imports.py]

# -*- coding: utf-8 -*-

import numpy as np
import matplotlib.pyplot as plt
from fretbursts import *
import glob2
import glob
import imp
import os
