# Supplementary material for: Dynamic action of the Sec machinery during initiation, protein translocation and termination
Source: eLife. 2018 Jun 7;7:e35112. doi: 10.7554/eLife.35112 (PMC6021171; doi:10.7554/eLife.35112)
Supplement: Source data 1. [file elife-35112-data1.zip]

Archive with 2 entries (1 files):
- data/
- data/001secyeg only.hdf5
